# Supplementary material for: Underrepresented Populations in Parkinson's Genetics Research: Current Landscape and Future Directions
Source: Mov Disord. 2022 Jul 22;37(8):1593–604. doi: 10.1002/mds.29126 (PMC10360137; doi:10.1002/mds.29126)
Supplement: Supplementary file 1 — APPENDIX S1. Supporting Information [file MDS-37-1593-s008.xlsx]

## Sheet: Master List
Name	Country	Institution
Emilia Gatto	Argentina	Institute of Neurosciences Buenos Aires
Marcelo Kauffman	Argentina	Ramos Mejia Hospital
Julie Hunter	Australia	ANZAC Research Institute
Kishore Kumar	Australia	University Sydney
Miguel E. Renteria	Australia	QIMR Berghofer Medical Research Institute
Sulev Koks	Australia	Murdoch University
Alexander Zimprich	Austria	Medical University of Vienna
Artur Francisco Schumacher Schuh	Brazil	Universidade Federal do Rio Grande do Sul
Bruno Santos	Brazil	Hospital Ophir Loyola
Carlos Rieder	Brazil	Federal University of Health Sciences of Porto Alegre
Vitor Tumas	Brazil	University of São Paulo
Oury Monchi	Canada	University of Calgary
Ted Fon	Canada	McGill University
Marcelo David Miranda	Chile	Fundación Diagnosis
Maria Leonor Bustamante	Chile	Fundación Diagnosis
Patricio Olguin	Chile	University of Chile
Pedro Chana	Chile	Corporación CETRAM
Beisha Tang	China	Central South University
Hui-Fang Shang	China	Sichuan University
Ji Feng Guo	China	Central South University
Piu Chan	China	Capital Medical University
Wei Luo	China	Zhejiang University
Gonzalo Arboleda	Colombia	National University of Colombia
Jorge Luis Orozco	Colombia	Valle del Lili Foundation
Marlene Jimenez del Rio	Colombia	University of Antioquia
Alvaro Hernandez	Costa Rica	University of Costa Rica
Mohamed Salama	Egypt	American University in Cairo
Biniyam Ayele	Ethiopia	University of Addis Ababa
Yared Zenebe	Ethiopia	University of Addis Ababa
Alexis Brice	France	ICM Institute
Jean-Christophe Corvol	France	ICM Institute
Anastasia Illarionova	Germany	German Center for Neurodegenerative Diseases
Brit Mollenhauer	Germany	University of Gottingen
Christine Klein	Germany	University of Luebeck
Eva-Juliane Vollstedt	Germany	University of Luebeck
Katja Lohmann	Germany	University of Luebeck
Lara Mariah Lange	Germany	University of Luebeck
Manu Sharma	Germany	University of Tuebingen
Peter Heutink	Germany	German Center for Neurodegenerative Diseases
Thomas Gasser	Germany	Hertie-Institute for Clinical Brain Research
Zih-Hua Fang	Germany	German Center for Neurodegenerative Diseases
Albert Akpalu	Ghana	University of Ghana
Georgia Xiromerisiou	Greece	University of Thessaly
Leonidas Stefanis	Greece	Biomedical Research Foundation of the Academy of Athens
Andrew Sobering	Grenada	St. George's University
Alex Medina	Honduras	Hospital San Felipe
Germaine Chan	Hong Kong	Queen Elizabeth Hospital
Nancy Ip	Hong Kong	Hong Kong University of Science and Technology
Nelson Yuk-Fai Cheung	Hong Kong	Queen Elizabeth Hospital
Phillip Chan	Hong Kong	Queen Elizabeth Hospital
XiaoPu Zhou	Hong Kong	Hong Kong University of Science and Technology
Asha Kishore	India	Sree Chitra Tirunal Institute for Medical Sciences & Technology
Pramod Pal	India	National Institute of Mental Health and Neurosciences
Roopa Rajan	India	All India Institutes of Medical Sciences
Rupam Borgohain	India	Nizam's Institute Of Medical Sciences
Enza Maria Valente	Italy	University of Pavia, Italy
Micol Avenali	Italy	University of Pavia
Tommaso Schirinzi	Italy	University of Rome Tor Vergata
Manabu Funayama	Japan	Juntendo University
Nobu Hattori	Japan	Juntendo University
Tomotaka Shiraishi	Japan	Jikei University
Tomotaka Shiraishi	Japan	Jikei University
Rejko Kruger	Luxembourg	University of Luxembourg
Ai Huey Tan	Malaysia	University of Malaya
Azlina Ahmad-Annuar	Malaysia	University of Malaya
Nor Azian Abdul Murad	Malaysia	Universiti Kebangsaan Malaysia Medical Centre
Norlinah Mohamed Ibrahim	Malaysia	Universiti Kebangsaan Malaysia Medical Centre
Shahrul Azmin	Malaysia	Universiti Kebangsaan Malaysia Medical Centre
Shen-Yang Lim	Malaysia	University of Malaya
Wael Mohamed	Malaysia	Universiti Kebangsaan Malaysia Medical Centre
Daniel Martinez	Mexico	Monterrey Institute of Technology
Mayela Rodríguez Violante	Mexico	National Institute of Neurology and Neurosurgery
Tim Anderson	New Zealand	New Zealand Brain Research Institute
Toni Pitcher	New Zealand
Njideka Okubadejo	Nigeria	University of Lagos
Oluwadamilola Ojo	Nigeria	University of Lagos
Jan Aasly	Norway	University of Trondheim
Lasse Pihlstrøm	Norway	Oslo University Hospital
Shoaib Urrehman	Pakistan	University of Science & Technology Bannu
Mario Cornejo-Olivas	Peru	National Institute of Neurological Sciences
Angel Vinuela	Puerto Rico	University of Puerto Rico
Elena Iakovenko	Russia	Research Center of Neurology
Jia Nee Foo	Singapore	Nanyang Technological University
Soraya Bardien	South Africa	Stellenbosch University
Yun Joong Kim	South Korea	Yonsei University
Alejandro Martinez Carrasco	Spain	University College London
Janet Hoenicka	Spain	Sant Joan de Deu
Sarah Elsadig	Sudan	University of Khartoum
Chin-Shien Lin	Taiwan	National Taiwan University Hospital
Ruey-Meei Robin Wu	Taiwan	National Taiwan University Hospital
Serena Wu	Taiwan	Chang Gung University
Yih-Ru Wu	Taiwan	Chang Gung University
Samia Ben Sassi	Tunisia	National Institute Mongi Ben Hamida of Neurology
Gencer Genc	Turkey	Koc University
Nazli Basak	Turkey	Koc University
Özgür Öztop Çakmak	Turkey	Koc University
Sibel Ertan	Turkey	Koc University
Alastair Noyce	UK	Queen Mary University of London
Camille Carroll	UK	University Hospitals Plymouth
Claire Bale	UK	Parkinson's UK
Clodagh Towns	UK	University College London
Henry Houlden	UK	University College London
Huw Morris	UK	University College London
John Hardy	UK	University College London
Joseph Callanan	UK	Queen Mary University of London
Kin Mok	UK	University College London
Manuela Tan	UK	University College London
Mie Rizig	UK	University College London
Nick Wood	UK	University College London
Nigel Williams	UK	Cardiff University
Olaitan Okunoye	UK	University College London
Patrick Lewis	UK	Royal Veterinary College
Rauan Kaiyrzanov	UK	University College London
Rimona Weil	UK	University College London
Simon Stott	UK	Cure Parkinson's Trust
Sumit Dey	UK	Queen Mary University of London
Alyssa O'Grady	USA	The Michael J. Fox Foundation
Bradford Casey	USA	Michael J. Fox Foundation
Caroline Pantazis	USA	National Institutes of Health
Claire Wegel	USA	Indiana University
Dan Vitale	USA	Data Tecnica International
Deborah Hall	USA	Rush University
Ejaz Shamim	USA	Kaiser Permanente
Faraz Faghri	USA	Data Tecnica International / NIH
Hampton Leonard	USA	Data Tecnica International / NIH
Hirotaka Iwaki	USA	Data Tecnica International / NIH
Ignacio Fernandez Mata	USA	Cleveland Clinic
Ignacio Juan Keller Sarmiento	USA	Northwestern University
Jeff Kim	USA	National Institutes of Health
Joshua Shulman	USA	Baylor College of Medicine
Justin C. Solle	USA	The Michael J. Fox Foundation
Karl Kieburtz	USA	Beth Israel Deaconess Medical Center
Ken Marek	USA	The Michael J. Fox Foundation
Lana Chahine	USA	Michael J. Fox Foundation
Laurel Screven	USA	National Institutes of Health
Lisa Shulman	USA	University of Maryland
Maggie Kuhl	USA	The Michael J. Fox Foundation
Marissa Dean	USA	University of Alabama at Birmingham
Mary Makarious	USA	National Institutes of Health
Miguel Inca	USA	Cleveland Clinic
Mike Nalls	USA	Data Tecnica International
Niccolo Mencacci	USA	Northwestern University
Roy Alcalay	USA	Parkinson's Foundation
Ruqaya Murtadha	USA	National Institutes of Health
Sara Bandres-Ciga	USA	National Institutes of Health
Schuyler Fox	USA	Michael J. Fox Foundation
Sohini Chowdhury	USA	Michael J. Fox Foundation
Steven Lubbe	USA	Northwestern University
Tao Xie	USA	University of Chicago
Tatiana Foroud	USA	Indiana University School of Medicine
Todd Sherer	USA	Michael J. Fox Foundation
Yeajin Song	USA	Data Tecnica International
Andrew Singleton	USA	National Institutes of Health
Bernadette Siddiqi	USA	The Michael J. Fox Foundation
Brian Fiske	USA	The Michael J. Fox Foundation
Cornelis Blauwendraat	USA	National Institutes of Health
Ekemini Riley	USA	ASAP
Duan Nguyen	Vietnam	Hue University
Toan Nguyen	Vietnam	Hue University
Masharip Atadzhanov	Zambia	University of Zambia

## Sheet: Dropdown Lists
Region drop down list	Speciality dropdown list options: Neurology; Movement Disorders; Genetics; Genomics; Epidemiology; Clinical; Data Science; Neurodegeneration; Neurogenetics; Pharmacogenomics; Machine Learning; Program Management; Project Management; Communications; Research Communications; Information Technology; Molecular Biology; Biostatistics; Course Management; Administrative Support; Education; Other
Africa
Asia
Australia
Europe
North America
South America
